# Supplementary material for: HIV-1 envelope sequence-based diversity measures for identifying recent infections
Source: PLoS One. 2017 Dec 28;12(12):e0189999. doi: 10.1371/journal.pone.0189999 (PMC5746209; doi:10.1371/journal.pone.0189999)
Supplement: S1 Dataset — (XLSX) [file pone.0189999.s001.xlsx]

## Sheet: Viral sequence data Qualifiers
S1 dataset. Viral sequences data qualifiers with GenBank Accession number used in the study
Order	Seq ID	Genbank accession number	Gender	Age	Risk factor	Organism	Serotype	Host	Isolation-source	Infection state	Country/state	Collection date
1	Env_annot.sqn CH2013QC021	KY946451	Ma	43	Not reported	HIV-1	B	Homo sapiens	serum sample	chronic	Canada: Quebec	2013-01-03
2	Env_annot.sqn CH2013QC022	KY946452	Ma	28	Not reported	HIV-1	B	Homo sapiens	serum sample	chronic	Canada: Quebec	2013-01-09
3	Env_annot.sqn CH2013QC023	KY946453	Ma	31	Not reported	HIV-1	B	Homo sapiens	serum sample	chronic	Canada: Quebec	2013-01-11
4	Env_annot.sqn CH2013QC027	KY946454	Ma	52	Not reported	HIV-1	B	Homo sapiens	serum sample	chronic	Canada: Quebec	2013-01-24
5	Env_annot.sqn CH2013QC034	KY946455	Ma	35	Not reported	HIV-1	CRF 02 AG	Homo sapiens	serum sample	chronic	Canada: Quebec	2013-02-06
6	Env_annot.sqn CH2013QC038	KY946457	Ma	36	Not reported	HIV-1	B	Homo sapiens	serum sample	chronic	Canada: Quebec	2013-02-07
7	Env_annot.sqn CH2013QC043	KY946458	Fe	51	Not reported	HIV-1	B	Homo sapiens	serum sample	chronic	Canada: Quebec	2013-02-23
8	Env_annot.sqn CH2013QC044	KY946459	Ma	55	Not reported	HIV-1	B	Homo sapiens	serum sample	chronic	Canada: Quebec	2013-02-19
9	Env_annot.sqn CH2013QC050	KY946460	Ma	52	Not reported	HIV-1	B	Homo sapiens	serum sample	chronic	Canada: Quebec	2013-03-06
10	Env_annot.sqn CH2013QC051	KY946461	Ma	32	Not reported	HIV-1	B	Homo sapiens	serum sample	chronic	Canada: Quebec	2013-03-08
11	Env_annot.sqn CH2013QC053	KY946462	Ma	34	Not reported	HIV-1	B	Homo sapiens	serum sample	chronic	Canada: Quebec	2013-03-11
12	Env_annot.sqn CH2013QC058	KY946463	Ma	51	Not reported	HIV-1	B	Homo sapiens	serum sample	chronic	Canada: Quebec	2013-03-12
13	Env_annot.sqn CH2013QC061	KY946464	Ma	42	Not reported	HIV-1	B	Homo sapiens	serum sample	chronic	Canada: Quebec	2013-03-21
14	Env_annot.sqn CH2013QC062	KY946465	Ma	34	Not reported	HIV-1	B	Homo sapiens	serum sample	chronic	Canada: Quebec	2013-03-26
15	Env_annot.sqn CH2013QC063	KY946466	Fe	22	Not reported	HIV-1	C	Homo sapiens	serum sample	chronic	Canada: Quebec	2013-03-27
16	Env_annot.sqn CH2013QC066	KY946467	Fe	39	Not reported	HIV-1	B	Homo sapiens	serum sample	chronic	Canada: Quebec	2013-03-27
17	Env_annot.sqn CH2013QC067	KY946468	Ma	32	Not reported	HIV-1	B	Homo sapiens	serum sample	chronic	Canada: Quebec	2013-03-26
18	Env_annot.sqn CH2013QC069	KY946469	Ma	45	Not reported	HIV-1	B	Homo sapiens	serum sample	chronic	Canada: Quebec	2013-03-28
19	Env_annot.sqn CH2013QC070	KY946470	Ma	31	Not reported	HIV-1	B	Homo sapiens	serum sample	chronic	Canada: Quebec	2013-03-28
20	Env_annot.sqn CH2013QC071	KY946471	Ma	42	Not reported	HIV-1	B	Homo sapiens	serum sample	chronic	Canada: Quebec	2013-04-03
21	Env_annot.sqn CH2013QC072	KY946472	Ma	51	Not reported	HIV-1	B	Homo sapiens	serum sample	chronic	Canada: Quebec	2013-04-04
22	Env_annot.sqn CH2013QC077	KY946473	Ma	42	Not reported	HIV-1	B	Homo sapiens	serum sample	chronic	Canada: Quebec	2013-04-15
23	Env_annot.sqn CH2013QC078	KY946474	Fe	28	Not reported	HIV-1	B	Homo sapiens	serum sample	chronic	Canada: Quebec	2013-04-16
24	Env_annot.sqn CH2013QC080	KY946475	Ma	29	Not reported	HIV-1	B	Homo sapiens	serum sample	chronic	Canada: Quebec	2013-04-23
25	Env_annot.sqn CH2013QC086	KY946476	Ma	23	Not reported	HIV-1	B	Homo sapiens	serum sample	chronic	Canada: Quebec	2013-05-08
26	Env_annot.sqn CH2013QC088	KY946477	Ma	59	Not reported	HIV-1	B	Homo sapiens	serum sample	chronic	Canada: Quebec	2013-05-07
27	Env_annot.sqn CH2013QC090	KY946478	Fe	43	Not reported	HIV-1	G	Homo sapiens	serum sample	chronic	Canada: Quebec	2013-05-13
28	Env_annot.sqn CH2013QC092	KY946479	Ma	29	Not reported	HIV-1	B	Homo sapiens	serum sample	chronic	Canada: Quebec	2013-05-21
29	Env_annot.sqn CH2013QC096	KY946480	Ma	34	Not reported	HIV-1	B	Homo sapiens	serum sample	chronic	Canada: Quebec	2013-06-03
30	Env_annot.sqn CH2013QC098	KY946481	Fe	29	Not reported	HIV-1	A1	Homo sapiens	serum sample	chronic	Canada: Quebec	2013-06-07
31	Env_annot.sqn CH2013QC102	KY946482	Ma	40	Not reported	HIV-1	B	Homo sapiens	serum sample	chronic	Canada: Quebec	2013-06-04
32	Env_annot.sqn CH2013QC103	KY946483	Fe	33	Not reported	HIV-1	A1	Homo sapiens	serum sample	chronic	Canada: Quebec	2013-06-03
33	Env_annot.sqn CH2013QC104	KY946484	Ma	38	Not reported	HIV-1	A1	Homo sapiens	serum sample	chronic	Canada: Quebec	2013-06-10
34	Env_annot.sqn CH2013QC106	KY946485	Ma	47	Not reported	HIV-1	F1	Homo sapiens	serum sample	chronic	Canada: Quebec	2013-06-10
35	Env_annot.sqn CH2013QC107	KY946486	Ma	70	Not reported	HIV-1	B	Homo sapiens	serum sample	chronic	Canada: Quebec	2013-06-10
36	Env_annot.sqn CH2013QC109	KY946487	Ma	38	Not reported	HIV-1	B	Homo sapiens	serum sample	chronic	Canada: Quebec	2013-06-17
37	Env_annot.sqn CH2013QC113	KY946488	Fe	31	Not reported	HIV-1	G	Homo sapiens	serum sample	chronic	Canada: Quebec	2013-06-27
38	Env_annot.sqn CH2013QC117	KY946489	Ma	63	Not reported	HIV-1	B	Homo sapiens	serum sample	chronic	Canada: Quebec	2013-07-07
39	Env_annot.sqn CH2013QC120	KY946490	Ma	47	Not reported	HIV-1	B	Homo sapiens	serum sample	chronic	Canada: Quebec	2013-07-10
40	Env_annot.sqn CH2013QC125	KY946492	Ma	53	Not reported	HIV-1	A1	Homo sapiens	serum sample	chronic	Canada: Quebec	2013-07-22
41	Env_annot.sqn CH2013QC129	KY946493	Ma	47	Not reported	HIV-1	B	Homo sapiens	serum sample	chronic	Canada: Quebec	2013-07-30
42	Env_annot.sqn CH2013QC130	KY946494	I	*	Not reported	HIV-1	A1	Homo sapiens	serum sample	chronic	Canada: Quebec	2013-07-29
43	Env_annot.sqn CH2013QC132	KY946495	Ma	32	Not reported	HIV-1	B	Homo sapiens	serum sample	chronic	Canada: Quebec	2013-08-06
44	Env_annot.sqn CH2013QC135	KY946497	Fe	53	Not reported	HIV-1	F1	Homo sapiens	serum sample	chronic	Canada: Quebec	2013-07-29
45	Env_annot.sqn CH2013QC138	KY946498	Ma	51	Not reported	HIV-1	B	Homo sapiens	serum sample	chronic	Canada: Quebec	2013-08-09
46	Env_annot.sqn CH2013QC140	KY946499	Ma	54	Not reported	HIV-1	B	Homo sapiens	serum sample	chronic	Canada: Quebec	2013-08-20
47	Env_annot.sqn CH2013QC151	KY946501	Fe	50	Not reported	HIV-1	C	Homo sapiens	serum sample	chronic	Canada: Quebec	2013-08-28
48	Env_annot.sqn CH2013QC152	KY946502	Ma	34	Not reported	HIV-1	B	Homo sapiens	serum sample	chronic	Canada: Quebec	2013-08-29
49	Env_annot.sqn CH2013QC153	KY946503	Ma	51	Not reported	HIV-1	B	Homo sapiens	serum sample	chronic	Canada: Quebec	2013-08-29
50	Env_annot.sqn CH2013QC155	KY946504	Ma	49	Not reported	HIV-1	B	Homo sapiens	serum sample	chronic	Canada: Quebec	2013-09-03
51	Env_annot.sqn CH2013QC156	KY946505	Ma	51	Not reported	HIV-1	B	Homo sapiens	serum sample	chronic	Canada: Quebec	2013-09-03
52	Env_annot.sqn CH2013QC157	KY946506	Ma	52	Not reported	HIV-1	B	Homo sapiens	serum sample	chronic	Canada: Quebec	2013-09-09
53	Env_annot.sqn CH2013QC158	KY946507	Ma	25	Not reported	HIV-1	B	Homo sapiens	serum sample	chronic	Canada: Quebec	2013-09-06
54	Env_annot.sqn CH2013QC160	KY946508	Ma	51	Not reported	HIV-1	C	Homo sapiens	serum sample	chronic	Canada: Quebec	2013-09-11
55	Env_annot.sqn CH2013QC161	KY946509	Ma	48	Not reported	HIV-1	B	Homo sapiens	serum sample	chronic	Canada: Quebec	2013-09-17
56	Env_annot.sqn CH2013QC163	KY946510	Ma	61	Not reported	HIV-1	B	Homo sapiens	serum sample	chronic	Canada: Quebec	2013-09-23
57	Env_annot.sqn CH2013QC165	KY946511	Ma	38	Not reported	HIV-1	B	Homo sapiens	serum sample	chronic	Canada: Quebec	2013-09-25
58	Env_annot.sqn CH2013QC168	KY946513	Ma	41	Not reported	HIV-1	B	Homo sapiens	serum sample	chronic	Canada: Quebec	2013-09-25
59	Env_annot.sqn CH2013QC170	KY946514	Ma	40	Not reported	HIV-1	B	Homo sapiens	serum sample	chronic	Canada: Quebec	2013-09-28
60	Env_annot.sqn CH2013QC171	KY946515	Ma	35	Not reported	HIV-1	B	Homo sapiens	serum sample	chronic	Canada: Quebec	2013-10-07
61	Env_annot.sqn CH2013QC172	KY946516	Ma	47	Not reported	HIV-1	B	Homo sapiens	serum sample	chronic	Canada: Quebec	2013-10-08
62	Env_annot.sqn CH2013QC175	KY946517	Fe	30	Not reported	HIV-1	C	Homo sapiens	serum sample	chronic	Canada: Quebec	2013-10-07
63	Env_annot.sqn CH2013QC176	KY946518	Ma	75	Not reported	HIV-1	B	Homo sapiens	serum sample	chronic	Canada: Quebec	2013-10-11
64	Env_annot.sqn CH2015QC089	KY946519	Ma	53	MSM	HIV-1	B	Homo sapiens	serum sample	chronic	Canada: Quebec	2015-01-01
65	Env_annot.sqn CH2015QC103	KY946520	Ma	33	Not reported	HIV-1	B	Homo sapiens	serum sample	chronic	Canada: Quebec	2015-01-10
66	Env_annot.sqn CH2015QC104	KY946521	Ma	54	MSM	HIV-1	B	Homo sapiens	serum sample	chronic	Canada: Quebec	2015-01-12
67	Env_annot.sqn CH2015QC105	KY946522	Fe	51	Has sex with heterosexual at risk	HIV-1	F1	Homo sapiens	serum sample	chronic	Canada: Quebec	2015-01-12
68	Env_annot.sqn CH2015QC126	KY946523	Ma	50	MSM	HIV-1	B	Homo sapiens	serum sample	chronic	Canada: Quebec	2015-01-22
69	Env_annot.sqn CH2015QC127	KY946524	Ma	50	Not reported	HIV-1	B	Homo sapiens	serum sample	chronic	Canada: Quebec	2015-01-26
70	Env_annot.sqn CH2015QC128	KY946525	Ma	47	Hétéro. SRC	HIV-1	B	Homo sapiens	serum sample	chronic	Canada: Quebec	2015-01-27
71	Env_annot.sqn CH2015QC131	KY946526	Fe	37	Come from HIV endemic country (subsaharan africa)	HIV-1	D	Homo sapiens	serum sample	chronic	Canada: Quebec	2015-01-29
72	Env_annot.sqn CH2015QC134	KY946527	Ma	47	Hétéro. SRC	HIV-1	B	Homo sapiens	serum sample	chronic	Canada: Quebec	2015-01-30
73	Env_annot.sqn CH2015QC146	KY946529	Ma	25	MSM	HIV-1	B	Homo sapiens	serum sample	chronic	Canada: Quebec	2015-02-11
74	Env_annot.sqn CH2015QC147	KY946530	Ma	56	MSM	HIV-1	B	Homo sapiens	serum sample	chronic	Canada: Quebec	2015-02-06
75	Env_annot.sqn CH2015QC148	KY946531	Ma	50	Not reported	HIV-1	B	Homo sapiens	serum sample	chronic	Canada: Quebec	2015-02-10
76	Env_annot.sqn CH2015QC149	KY946532	Ma	29	MSM	HIV-1	B	Homo sapiens	serum sample	chronic	Canada: Quebec	2015-02-12
77	Env_annot.sqn CH2015QC163	KY946534	Fe	22	Has sex with heterosexual at risk	HIV-1	B	Homo sapiens	serum sample	chronic	Canada: Quebec	2015-02-12
78	Env_annot.sqn CH2015QC166	KY946535	In	Not reported	Not reported	HIV-1	B	Homo sapiens	serum sample	chronic	Canada: Quebec	2015-02-25
79	Env_annot.sqn CH2015QC169	KY946536	Fe	27	Come from HIV endemic country (subsaharan africa)	HIV-1	CRF 02 AG	Homo sapiens	serum sample	chronic	Canada: Quebec	2015-02-26
80	Env_annot.sqn CH2015QC185	KY946537	Ma	58	MSM	HIV-1	B	Homo sapiens	serum sample	chronic	Canada: Quebec	2015-03-05
81	Env_annot.sqn CH2015QC187	KY946538	Ma	45	Not reported	HIV-1	B	Homo sapiens	serum sample	chronic	Canada: Quebec	2015-03-11
82	Env_annot.sqn CH2015QC193	KY946539	Ma	45	MSM	HIV-1	B	Homo sapiens	serum sample	chronic	Canada: Quebec	2015-03-13
83	Env_annot.sqn CH2015QC195	KY946540	Ma	50	Not reported	HIV-1	B	Homo sapiens	serum sample	chronic	Canada: Quebec	2015-03-16
84	Env_annot.sqn CH2015QC197	KY946541	Ma	32	Not reported	HIV-1	A1	Homo sapiens	serum sample	chronic	Canada: Quebec	2015-03-11
85	Env_annot.sqn CH2015QC198	KY946542	Ma	Not reported	Not reported	HIV-1	A1	Homo sapiens	serum sample	chronic	Canada: Quebec	2015-03-16
86	Env_annot.sqn CH2015QC204	KY946543	Ma	52	IDU	HIV-1	B	Homo sapiens	serum sample	chronic	Canada: Quebec	2015-03-24
87	Env_annot.sqn CH2015QC216	KY946544	Fe	28	Come from HIV endemic country (subsaharan africa)	HIV-1	C	Homo sapiens	serum sample	chronic	Canada: Quebec	2015-03-27
88	Env_annot.sqn CH2015QC217	KY946545	Fe	33	Come from HIV endemic country (subsaharan africa)	HIV-1	B	Homo sapiens	serum sample	chronic	Canada: Quebec	2015-03-31
89	Env_annot.sqn CH2015QC218	KY946546	Ma	Not reported	Not reported	HIV-1	A1	Homo sapiens	serum sample	chronic	Canada: Quebec	2015-03-31
90	Env_annot.sqn CH2015QC220	KY946547	Fe	71	Come from HIV endemic country (subsaharan africa)	HIV-1	B	Homo sapiens	serum sample	chronic	Canada: Quebec	2015-03-19
91	Env_annot.sqn CH2015QC223	KY946548	Ma	47	MSM	HIV-1	B	Homo sapiens	serum sample	chronic	Canada: Quebec	2015-03-31
92	Env_annot.sqn CH2015QC236	KY946549	Ma	56	MSM	HIV-1	B	Homo sapiens	serum sample	chronic	Canada: Quebec	2015-04-10
93	Env_annot.sqn CH2015QC263	KY946550	Ma	46	MSM	HIV-1	B	Homo sapiens	serum sample	chronic	Canada: Quebec	2015-04-25
94	Env_annot.sqn CH2015QC269	KY946551	Ma	38	Come from HIV endemic country (subsaharan africa)	HIV-1	B	Homo sapiens	serum sample	chronic	Canada: Quebec	2015-05-05
95	Env_annot.sqn CH2015QC273	KY946552	Fe	32	Come from HIV endemic country (subsaharan africa)	HIV-1	A1	Homo sapiens	serum sample	chronic	Canada: Quebec	2015-05-04
96	Env_annot.sqn CH2015QC280	KY946553	Ma	21	MSM	HIV-1	B	Homo sapiens	serum sample	chronic	Canada: Quebec	2015-05-08
97	Env_annot.sqn CH2015QC292	KY946555	Ma	50	Not reported	HIV-1	B	Homo sapiens	serum sample	chronic	Canada: Quebec	2015-05-12
98	Env_annot.sqn CH2015QC294	KY946556	Ma	50	MSM	HIV-1	B	Homo sapiens	serum sample	chronic	Canada: Quebec	2015-05-15
99	Env_annot.sqn CH2015QC299	KY946557	Ma	58	Not reported	HIV-1	B	Homo sapiens	serum sample	chronic	Canada: Quebec	2015-05-12
100	Env_annot.sqn CH2015QC311	KY946558	Ma	32	MSM	HIV-1	B	Homo sapiens	serum sample	chronic	Canada: Quebec	2015-05-25
101	Env_annot.sqn CH2015QC316	KY946559	Ma	46	Hétéro. SRC	HIV-1	B	Homo sapiens	serum sample	chronic	Canada: Quebec	2015-05-29
102	Env_annot.sqn CH2015QC319	KY946560	Ma	44	Come from HIV endemic country (subsaharan africa)	HIV-1	A1	Homo sapiens	serum sample	chronic	Canada: Quebec	2015-05-22
103	Env_annot.sqn CH2015QC332	KY946561	Fe	51	Not reported	HIV-1	A1	Homo sapiens	serum sample	chronic	Canada: Quebec	2015-06-08
104	Env_annot.sqn CH2015QC333	KY946562	Ma	47	Come from HIV endemic country (subsaharan africa)	HIV-1	C	Homo sapiens	serum sample	chronic	Canada: Quebec	2015-06-10
105	Env_annot.sqn CH2015QC353	KY946563	Not reported	Not reported	Not reported	HIV-1	CRF 02 AG	Homo sapiens	serum sample	chronic	Canada: Quebec	2015-06-20
106	Env_annot.sqn CH2015QC372	KY946564	Ma	56	MSM	HIV-1	B	Homo sapiens	serum sample	chronic	Canada: Quebec	2015-07-07
107	Env_annot.sqn CH2015QC373	KY946565	Ma	31	MSM	HIV-1	B	Homo sapiens	serum sample	chronic	Canada: Quebec	2015-07-02
108	Env_annot.sqn CH2015QC378	KY946566	Fe	43	Come from HIV endemic country (subsaharan africa)	HIV-1	CRF 11	Homo sapiens	serum sample	chronic	Canada: Quebec	2015-07-10
109	Env_annot.sqn CH2015QC388	KY946567	Ma	25	MSM	HIV-1	B	Homo sapiens	serum sample	chronic	Canada: Quebec	2015-07-21
110	Env_annot.sqn CH2015QC395	KY946568	Fe	52	Come from HIV endemic country (subsaharan africa)	HIV-1	D	Homo sapiens	serum sample	chronic	Canada: Quebec	2015-07-23
111	Env_annot.sqn CH2015QC396	KY946569	Ma	51	IDU	HIV-1	B	Homo sapiens	serum sample	chronic	Canada: Quebec	2015-07-14
112	Env_annot.sqn CH2015QC397	KY946570	Fe	40	Come from HIV endemic country (subsaharan africa)	HIV-1	A1	Homo sapiens	serum sample	chronic	Canada: Quebec	2015-07-21
113	Env_annot.sqn CH2015QC403	KY946571	Ma	31	MSM	HIV-1	B	Homo sapiens	serum sample	chronic	Canada: Quebec	2015-07-29
114	Env_annot.sqn CH2015QC404	KY946572	Ma	38	Not reported	HIV-1	B	Homo sapiens	serum sample	chronic	Canada: Quebec	2015-07-28
115	Env_annot.sqn CH2015QC405	KY946573	Ma	55	MSM	HIV-1	B	Homo sapiens	serum sample	chronic	Canada: Quebec	2015-07-27
116	Env_annot.sqn P242013QC124	KY946574	M	61	Not reported	HIV-1	B	Homo sapiens	serum sample	recent by 0-22days	Canada: Quebec	2013-08-28
117	Env_annot.sqn P242013QC126	KY946575	Not reported	Not reported	Not reported	HIV-1	B	Homo sapiens	serum sample	recent by 0-22days	Canada: Quebec	2013-06-13
118	Env_annot.sqn P242013QC127	KY946576	M	33	Not reported	HIV-1	B	Homo sapiens	serum sample	recent by 0-22days	Canada: Quebec	2013-01-18
119	Env_annot.sqn P242013QC128	KY946577	I	Not reported	Not reported	HIV-1	B	Homo sapiens	serum sample	recent by 0-22days	Canada: Quebec	2013-01-31
120	Env_annot.sqn P242013QC130	KY946578	M	36	Not reported	HIV-1	A1	Homo sapiens	serum sample	recent by 0-22days	Canada: Quebec	2013-03-01
121	Env_annot.sqn P242013QC131	KY946579	M	31	Not reported	HIV-1	B	Homo sapiens	serum sample	recent by 0-22days	Canada: Quebec	2013-04-06
122	Env_annot.sqn P242013QC133	KY946580	Fe	48	Not reported	HIV-1	A1	Homo sapiens	serum sample	recent by 0-22days	Canada: Quebec	2013-02-11
123	Env_annot.sqn P242013QC135	KY946581	M	32	Not reported	HIV-1	B	Homo sapiens	serum sample	recent by 0-22days	Canada: Quebec	2013-06-27
124	Env_annot.sqn P242013QC137	KY946582	M	73	Not reported	HIV-1	B	Homo sapiens	serum sample	recent by 0-22days	Canada: Quebec	2013-07-25
125	Env_annot.sqn P242013QC138	KY946583	M	23	Not reported	HIV-1	A1	Homo sapiens	serum sample	recent by 0-22days	Canada: Quebec	2013-07-26
126	Env_annot.sqn P242013QC141	KY946584	M	23	Not reported	HIV-1	B	Homo sapiens	serum sample	recent by 0-22days	Canada: Quebec	2013-03-21
127	Env_annot.sqn P242013QC146	KY946586	M	37	Not reported	HIV-1	B	Homo sapiens	serum sample	recent by 0-22days	Canada: Quebec	2013-06-03
128	Env_annot.sqn P242013QC147	KY946587	M	43	Not reported	HIV-1	CRF 01 AE	Homo sapiens	serum sample	recent by 0-22days	Canada: Quebec	2013-06-12
129	Env_annot.sqn P242013QC149	KY946588	M	24	Not reported	HIV-1	F1	Homo sapiens	serum sample	recent by 0-22days	Canada: Quebec	2013-10-22
130	Env_annot.sqn P242013QC150	KY946589	M	36	Not reported	HIV-1	B	Homo sapiens	serum sample	recent by 0-22days	Canada: Quebec	2013-08-06
131	Env_annot.sqn P242013QC153	KY946590	M	36	Not reported	HIV-1	B	Homo sapiens	serum sample	recent by 0-22days	Canada: Quebec	2013-09-06
132	Env_annot.sqn P242013QC154	KY946591	Fe	37	Not reported	HIV-1	B	Homo sapiens	serum sample	recent by 0-22days	Canada: Quebec	2013-09-27
133	Env_annot.sqn P242013QC155	KY946592	M	34	Not reported	HIV-1	B	Homo sapiens	serum sample	recent by 0-22days	Canada: Quebec	2013-09-16
134	Env_annot.sqn P242013QC158	KY946593	M	26	Not reported	HIV-1	B	Homo sapiens	serum sample	recent by 0-22days	Canada: Quebec	2013-09-11
135	Env_annot.sqn P242013QC159	KY946594	M	49	Not reported	HIV-1	B	Homo sapiens	serum sample	recent by 0-22days	Canada: Quebec	2013-10-22
136	Env_annot.sqn P242013QC160	KY946595	M	48	Not reported	HIV-1	B	Homo sapiens	serum sample	recent by 0-22days	Canada: Quebec	2013-12-10
137	Env_annot.sqn P242013QC161	KY946596	M	29	Not reported	HIV-1	B	Homo sapiens	serum sample	recent by 0-22days	Canada: Quebec	2013-12-09
138	Env_annot.sqn P242013QC1611	KY946597	M	29	Not reported	HIV-1	B	Homo sapiens	serum sample	recent by 0-22days	Canada: Quebec	2013-12-09
139	Env_annot.sqn P242013QC162	KY946598	M	21	Not reported	HIV-1	B	Homo sapiens	serum sample	recent by 0-22days	Canada: Quebec	2013-11-27
140	Env_annot.sqn P242013QC1622	KY946599	M	21	Not reported	HIV-1	B	Homo sapiens	serum sample	recent by 0-22days	Canada: Quebec	2013-11-27
141	Env_annot.sqn P242013QC163	KY946600	M	30	Not reported	HIV-1	B	Homo sapiens	serum sample	recent by 0-22days	Canada: Quebec	2013-12-20
142	Env_annot.sqn P242015QC001	KY946601	Ma	52	MSM	HIV-1	B	Homo sapiens	serum sample	recent by 0-22days	Canada: Quebec	2015-02-12
143	Env_annot.sqn P242015QC003	KY946602	Ma	42	MSM	HIV-1	B	Homo sapiens	serum sample	recent by 0-22days	Canada: Quebec	2015-02-11
144	Env_annot.sqn P242015QC004	KY946603	Ma	48	Not reported	HIV-1	B	Homo sapiens	serum sample	recent by 0-22days	Canada: Quebec	2015-02-11
145	Env_annot.sqn P242015QC005	KY946604	Ma	42	Not reported	HIV-1	B	Homo sapiens	serum sample	recent by 0-22days	Canada: Quebec	2015-02-19
146	Env_annot.sqn P242015QC006	KY946605	Ma	26	MSM	HIV-1	B	Homo sapiens	serum sample	recent by 0-22days	Canada: Quebec	2015-02-23
147	Env_annot.sqn P242015QC007	KY946606	Ma	20	MSM	HIV-1	B	Homo sapiens	serum sample	recent by 0-22days	Canada: Quebec	2015-03-05
148	Env_annot.sqn P242015QC008	KY946607	Ma	31	MSM	HIV-1	B	Homo sapiens	serum sample	recent by 0-22days	Canada: Quebec	2015-03-17
149	Env_annot.sqn P242015QC009	KY946608	Ma	26	Not reported	HIV-1	B	Homo sapiens	serum sample	recent by 0-22days	Canada: Quebec	2015-03-26
150	Env_annot.sqn P242015QC010	KY946609	Ma	26	MSM	HIV-1	B	Homo sapiens	serum sample	recent by 0-22days	Canada: Quebec	2015-04-02
151	Env_annot.sqn P242015QC011	KY946610	Ma	60	Has sex with heterosexual at risk	HIV-1	A1	Homo sapiens	serum sample	recent by 0-22days	Canada: Quebec	2015-04-18
152	Env_annot.sqn P242015QC012	KY946611	Ma	55	Not reported	HIV-1	B	Homo sapiens	serum sample	recent by 0-22days	Canada: Quebec	2015-04-21
153	Env_annot.sqn P242015QC013	KY946612	Ma	24	MSM	HIV-1	B	Homo sapiens	serum sample	recent by 0-22days	Canada: Quebec	2015-06-05
154	Env_annot.sqn P242015QC014	KY946613	Ma	21	MSM/IDU	HIV-1	B	Homo sapiens	serum sample	recent by 0-22days	Canada: Quebec	2015-06-19
155	Env_annot.sqn P242015QC016	KY946614	Fe	46	Come from HIV endemic country (subsaharan africa)	HIV-1	B	Homo sapiens	serum sample	recent by 0-22days	Canada: Quebec	2015-06-19
156	Env_annot.sqn P242015QC018	KY946615	Ma	45	MSM	HIV-1	B	Homo sapiens	serum sample	recent by 0-22days	Canada: Quebec	2015-07-17
157	Env_annot.sqn P242015QC019	KY946616	Ma	29	Not reported	HIV-1	B	Homo sapiens	serum sample	recent by 0-22days	Canada: Quebec	2015-07-23
158	Env_annot.sqn P242015QC022	KY946617	Ma	24	MSM	HIV-1	B	Homo sapiens	serum sample	recent by 0-22days	Canada: Quebec	2015-08-05
159	Env_annot.sqn P242015QC023	KY946618	Ma	34	MSM	HIV-1	B	Homo sapiens	serum sample	recent by 0-22days	Canada: Quebec	2015-08-14
160	Env_annot.sqn P242015QC024	KY946619	Ma	24	Not reported	HIV-1	B	Homo sapiens	serum sample	recent by 0-22days	Canada: Quebec	2015-08-18
161	Env_annot.sqn P242015QC025	KY946620	Ma	34	Not reported	HIV-1	B	Homo sapiens	serum sample	recent by 0-22days	Canada: Quebec	2015-08-26
162	Env_annot.sqn P242015QC026	KY946621	Ma	40	MSM/IDU	HIV-1	B	Homo sapiens	serum sample	recent by 0-22days	Canada: Quebec	2015-09-03
163	Env_annot.sqn P242015QC027	KY946622	Ma	31	MSM	HIV-1	A1	Homo sapiens	serum sample	recent by 0-22days	Canada: Quebec	2015-10-22
164	Env_annot.sqn P242015QC028	KY946623	Ma	78	Not reported	HIV-1	A1	Homo sapiens	serum sample	recent by 0-22days	Canada: Quebec	2015-11-09
165	Env_annot.sqn P242015QC029	KY946624	Ma	78	MSM	HIV-1	A1	Homo sapiens	serum sample	recent by 0-22days	Canada: Quebec	2015-11-07
166	Env_annot.sqn P242015QC030	KY946625	Ma	78	Not reported	HIV-1	A1	Homo sapiens	serum sample	recent by 0-22days	Canada: Quebec	2015-11-18
167	Env_annot.sqn P242015QC031	KY946626	Ma	24	MSM	HIV-1	CRF 01 AE	Homo sapiens	serum sample	recent by 0-22days	Canada: Quebec	2015-11-19
168	Env_annot.sqn P242015QC032	KY946627	Ma	19	MSM	HIV-1	B	Homo sapiens	serum sample	recent by 0-22days	Canada: Quebec	2015-11-24
169	Env_annot.sqn P242015QC033	KY946628	Ma	24	Not reported	HIV-1	CRF 01 AE	Homo sapiens	serum sample	recent by 0-22days	Canada: Quebec	2015-11-27
170	Env_annot.sqn RITA2013QC001	KY946629	Fe	34	Not reported	HIV-1	B	Homo sapiens	serum sample	recent by 23-136days	Canada: Quebec	2013-01-06
171	Env_annot.sqn RITA2013QC008	KY946630	M	52	Not reported	HIV-1	B	Homo sapiens	serum sample	recent by 23-136days	Canada: Quebec	2013-01-08
172	Env_annot.sqn RITA2013QC011	KY946631	M	25	Not reported	HIV-1	B	Homo sapiens	serum sample	recent by 23-136days	Canada: Quebec	2013-11-27
173	Env_annot.sqn RITA2013QC014	KY946632	M	21	Not reported	HIV-1	B	Homo sapiens	serum sample	recent by 23-136days	Canada: Quebec	2013-01-14
174	Env_annot.sqn RITA2013QC015	KY946633	I	63	Not reported	HIV-1	B	Homo sapiens	serum sample	recent by 23-136days	Canada: Quebec	2013-11-21
175	Env_annot.sqn RITA2013QC030	KY946634	M	22	Not reported	HIV-1	CRF 01 AE	Homo sapiens	serum sample	recent by 23-136days	Canada: Quebec	2013-01-21
176	Env_annot.sqn RITA2013QC031	KY946635	M	28	Not reported	HIV-1	B	Homo sapiens	serum sample	recent by 23-136days	Canada: Quebec	2013-10-26
177	Env_annot.sqn RITA2013QC034	KY946636	M	26	Not reported	HIV-1	B	Homo sapiens	serum sample	recent by 23-136days	Canada: Quebec	2013-01-24
178	Env_annot.sqn RITA2013QC035	KY946637	M	33	Not reported	HIV-1	B	Homo sapiens	serum sample	recent by 23-136days	Canada: Quebec	2013-01-23
179	Env_annot.sqn RITA2013QC039	KY946638	M	23	Not reported	HIV-1	B	Homo sapiens	serum sample	recent by 23-136days	Canada: Quebec	2013-10-01
180	Env_annot.sqn RITA2013QC041	KY946639	M	42	Not reported	HIV-1	B	Homo sapiens	serum sample	recent by 23-136days	Canada: Quebec	2013-01-30
181	Env_annot.sqn RITA2013QC055	KY946641	M	26	Not reported	HIV-1	B	Homo sapiens	serum sample	recent by 23-136days	Canada: Quebec	2013-09-23
182	Env_annot.sqn RITA2013QC056	KY946642	M	51	Not reported	HIV-1	B	Homo sapiens	serum sample	recent by 23-136days	Canada: Quebec	2013-09-13
183	Env_annot.sqn RITA2013QC058	KY946643	M	36	Not reported	HIV-1	B	Homo sapiens	serum sample	recent by 23-136days	Canada: Quebec	2013-02-11
184	Env_annot.sqn RITA2013QC062	KY946644	M	38	Not reported	HIV-1	B	Homo sapiens	serum sample	recent by 23-136days	Canada: Quebec	2013-09-10
185	Env_annot.sqn RITA2013QC065	KY946645	M	39	Not reported	HIV-1	B	Homo sapiens	serum sample	recent by 23-136days	Canada: Quebec	2013-09-06
186	Env_annot.sqn RITA2013QC069	KY946646	M	33	Not reported	HIV-1	B	Homo sapiens	serum sample	recent by 23-136days	Canada: Quebec	2013-02-21
187	Env_annot.sqn RITA2013QC071	KY946647	M	29	Not reported	HIV-1	B	Homo sapiens	serum sample	recent by 23-136days	Canada: Quebec	2013-02-19
188	Env_annot.sqn RITA2013QC075	KY946648	M	34	Not reported	HIV-1	B	Homo sapiens	serum sample	recent by 23-136days	Canada: Quebec	2013-08-27
189	Env_annot.sqn RITA2013QC077	KY946649	M	52	Not reported	HIV-1	B	Homo sapiens	serum sample	recent by 23-136days	Canada: Quebec	2013-02-26
190	Env_annot.sqn RITA2013QC078	KY946650	Fe	34	Not reported	HIV-1	D	Homo sapiens	serum sample	recent by 23-136days	Canada: Quebec	2013-08-21
191	Env_annot.sqn RITA2013QC080	KY946651	Fe	41	Not reported	HIV-1	B	Homo sapiens	serum sample	recent by 23-136days	Canada: Quebec	2013-08-16
192	Env_annot.sqn RITA2013QC083	KY946652	M	40	Not reported	HIV-1	B	Homo sapiens	serum sample	recent by 23-136days	Canada: Quebec	2013-08-08
193	Env_annot.sqn RITA2013QC085	KY946654	M	35	Not reported	HIV-1	B	Homo sapiens	serum sample	recent by 23-136days	Canada: Quebec	2013-03-06
194	Env_annot.sqn RITA2013QC097	KY946655	M	54	Not reported	HIV-1	B	Homo sapiens	serum sample	recent by 23-136days	Canada: Quebec	2013-06-28
195	Env_annot.sqn RITA2013QC098	KY946656	M	43	Not reported	HIV-1	B	Homo sapiens	serum sample	recent by 23-136days	Canada: Quebec	2013-06-28
196	Env_annot.sqn RITA2013QC100	KY946657	M	35	Not reported	HIV-1	B	Homo sapiens	serum sample	recent by 23-136days	Canada: Quebec	2013-06-10
197	Env_annot.sqn RITA2013QC101	KY946658	M	23	Not reported	HIV-1	B	Homo sapiens	serum sample	recent by 23-136days	Canada: Quebec	2013-06-07
198	Env_annot.sqn RITA2013QC102	KY946659	M	47	Not reported	HIV-1	CRF 01 AE	Homo sapiens	serum sample	recent by 23-136days	Canada: Quebec	2013-06-07
199	Env_annot.sqn RITA2013QC103	KY946660	M	47	Not reported	HIV-1	CRF 01 AE	Homo sapiens	serum sample	recent by 23-136days	Canada: Quebec	2013-06-06
200	Env_annot.sqn RITA2013QC107	KY946662	M	33	Not reported	HIV-1	A1	Homo sapiens	serum sample	recent by 23-136days	Canada: Quebec	2013-05-24
201	Env_annot.sqn RITA2013QC108	KY946663	M	26	Not reported	HIV-1	D	Homo sapiens	serum sample	recent by 23-136days	Canada: Quebec	2013-03-22
202	Env_annot.sqn RITA2013QC109	KY946664	M	22	Not reported	HIV-1	B	Homo sapiens	serum sample	recent by 23-136days	Canada: Quebec	2013-05-17
203	Env_annot.sqn RITA2013QC111	KY946665	M	25	Not reported	HIV-1	B	Homo sapiens	serum sample	recent by 23-136days	Canada: Quebec	2013-05-08
204	Env_annot.sqn RITA2013QC114	KY946666	M	18	Not reported	HIV-1	B	Homo sapiens	serum sample	recent by 23-136days	Canada: Quebec	2013-05-05
205	Env_annot.sqn RITA2013QC117	KY946667	M	24	Not reported	HIV-1	B	Homo sapiens	serum sample	recent by 23-136days	Canada: Quebec	2013-04-26
206	Env_annot.sqn RITA2013QC118	KY946668	M	50	Not reported	HIV-1	B	Homo sapiens	serum sample	recent by 23-136days	Canada: Quebec	2013-04-09
207	Env_annot.sqn RITA2013QC120	KY946669	M	31	Not reported	HIV-1	B	Homo sapiens	serum sample	recent by 23-136days	Canada: Quebec	2013-04-23
208	Env_annot.sqn RITA2013QC121	KY946670	M	31	Not reported	HIV-1	B	Homo sapiens	serum sample	recent by 23-136days	Canada: Quebec	2013-04-15
209	Env_annot.sqn RITA2013QC122	KY946671	M	50	Not reported	HIV-1	B	Homo sapiens	serum sample	recent by 23-136days	Canada: Quebec	2013-04-16
210	Env_annot.sqn RITA2015QC001	KY946672	Ma	34	Not reported	HIV-1	B	Homo sapiens	serum sample	recent by 23-136days	Canada: Quebec	2014-12-30
211	Env_annot.sqn RITA2015QC004	KY946673	Ma	42	MSM	HIV-1	C	Homo sapiens	serum sample	recent by 23-136days	Canada: Quebec	2015-01-21
212	Env_annot.sqn RITA2015QC007	KY946674	Ma	21	MSM	HIV-1	B	Homo sapiens	serum sample	recent by 23-136days	Canada: Quebec	2015-01-28
213	Env_annot.sqn RITA2015QC008	KY946675	Ma	21	Not reported	HIV-1	B	Homo sapiens	serum sample	recent by 23-136days	Canada: Quebec	2015-01-28
214	Env_annot.sqn RITA2015QC013	KY946676	Ma	42	Not reported	HIV-1	C	Homo sapiens	serum sample	recent by 23-136days	Canada: Quebec	2015-02-25
215	Env_annot.sqn RITA2015QC014	KY946677	Ma	39	MSM	HIV-1	B	Homo sapiens	serum sample	recent by 23-136days	Canada: Quebec	2015-03-09
216	Env_annot.sqn RITA2015QC015	KY946678	Ma	45	Not reported	HIV-1	B	Homo sapiens	serum sample	recent by 23-136days	Canada: Quebec	2015-03-10
217	Env_annot.sqn RITA2015QC017	KY946679	Ma	28	Not reported	HIV-1	B	Homo sapiens	serum sample	recent by 23-136days	Canada: Quebec	2015-03-11
218	Env_annot.sqn RITA2015QC018	KY946680	Ma	28	MSM	HIV-1	B	Homo sapiens	serum sample	recent by 23-136days	Canada: Quebec	2015-03-11
219	Env_annot.sqn RITA2015QC019	KY946681	Ma	34	MSM	HIV-1	B	Homo sapiens	serum sample	recent by 23-136days	Canada: Quebec	2015-03-14
220	Env_annot.sqn RITA2015QC020	KY946682	Ma	24	Not reported	HIV-1	D	Homo sapiens	serum sample	recent by 23-136days	Canada: Quebec	2015-03-19
221	Env_annot.sqn RITA2015QC022	KY946684	Ma	20	Not reported	HIV-1	D	Homo sapiens	serum sample	recent by 23-136days	Canada: Quebec	2015-03-19
222	Env_annot.sqn RITA2015QC023	KY946685	Ma	24	MSM	HIV-1	D	Homo sapiens	serum sample	recent by 23-136days	Canada: Quebec	2015-03-12
223	Env_annot.sqn RITA2015QC024	KY946686	Ma	29	MSM	HIV-1	B	Homo sapiens	serum sample	recent by 23-136days	Canada: Quebec	2015-03-18
224	Env_annot.sqn RITA2015QC027	KY946687	Ma	32	MSM	HIV-1	B	Homo sapiens	serum sample	recent by 23-136days	Canada: Quebec	2015-03-30
225	Env_annot.sqn RITA2015QC028	KY946688	Ma	58	Has sex with heterosexual at risk	HIV-1	CRF 01 AE	Homo sapiens	serum sample	recent by 23-136days	Canada: Quebec	2015-03-25
226	Env_annot.sqn RITA2015QC029	KY946689	Not reported	Not reported	Not reported	HIV-1	B	Homo sapiens	serum sample	recent by 23-136days	Canada: Quebec	2015-03-30
227	Env_annot.sqn RITA2015QC031	KY946690	Ma	39	MSM	HIV-1	B	Homo sapiens	serum sample	recent by 23-136days	Canada: Quebec	2015-04-02
228	Env_annot.sqn RITA2015QC032	KY946691	Ma	60	MSM	HIV-1	B	Homo sapiens	serum sample	recent by 23-136days	Canada: Quebec	2015-04-13
229	Env_annot.sqn RITA2015QC034	KY946692	Ma	50	MSM	HIV-1	B	Homo sapiens	serum sample	recent by 23-136days	Canada: Quebec	2015-04-09
230	Env_annot.sqn RITA2015QC037	KY946693	Ma	31	MSM	HIV-1	A1	Homo sapiens	serum sample	recent by 23-136days	Canada: Quebec	2015-04-13
231	Env_annot.sqn RITA2015QC038	KY946694	Ma	26	MSM	HIV-1	B	Homo sapiens	serum sample	recent by 23-136days	Canada: Quebec	2015-04-18
232	Env_annot.sqn RITA2015QC040	KY946695	Ma	25	MSM	HIV-1	B	Homo sapiens	serum sample	recent by 23-136days	Canada: Quebec	2015-04-23
233	Env_annot.sqn RITA2015QC044	KY946697	Ma	31	MSM	HIV-1	B	Homo sapiens	serum sample	recent by 23-136days	Canada: Quebec	2015-05-11
234	Env_annot.sqn RITA2015QC046	KY946698	Ma	29	Not reported	HIV-1	B	Homo sapiens	serum sample	recent by 23-136days	Canada: Quebec	2015-05-08
235	Env_annot.sqn RITA2015QC049	KY946699	Ma	26	MSM	HIV-1	B	Homo sapiens	serum sample	recent by 23-136days	Canada: Quebec	2015-05-05
236	Env_annot.sqn RITA2015QC051	KY946700	Ma	49	MSM	HIV-1	B	Homo sapiens	serum sample	recent by 23-136days	Canada: Quebec	2015-05-20
237	Env_annot.sqn RITA2015QC060	KY946701	Ma	18	Not reported	HIV-1	B	Homo sapiens	serum sample	recent by 23-136days	Canada: Quebec	2015-06-09
238	Env_annot.sqn RITA2015QC061	KY946702	Ma	21	MSM	HIV-1	B	Homo sapiens	serum sample	recent by 23-136days	Canada: Quebec	2015-06-08
239	Env_annot.sqn RITA2015QC063	KY946703	Ma	34	MSM	HIV-1	B	Homo sapiens	serum sample	recent by 23-136days	Canada: Quebec	2015-06-23
240	Env_annot.sqn RITA2015QC064	KY946704	Ma	30	MSM	HIV-1	B	Homo sapiens	serum sample	recent by 23-136days	Canada: Quebec	2015-06-23
241	Env_annot.sqn RITA2015QC069	KY946705	Ma	31	MSM	HIV-1	C	Homo sapiens	serum sample	recent by 23-136days	Canada: Quebec	2015-07-07
242	Env_annot.sqn RITA2015QC070	KY946706	Ma	39	Not reported	HIV-1	A1	Homo sapiens	serum sample	recent by 23-136days	Canada: Quebec	2015-07-13
243	Env_annot.sqn RITA2015QC071	KY946707	Ma	39	MSM	HIV-1	B	Homo sapiens	serum sample	recent by 23-136days	Canada: Quebec	2015-07-07
244	Env_annot.sqn RITA2015QC073	KY946708	Ma	45	MSM	HIV-1	B	Homo sapiens	serum sample	recent by 23-136days	Canada: Quebec	2015-07-17
245	Env_annot.sqn RITA2015QC074	KY946709	Ma	36	MSM	HIV-1	B	Homo sapiens	serum sample	recent by 23-136days	Canada: Quebec	2015-07-16
246	Env_annot.sqn RITA2015QC075	KY946710	Ma	51	MSM	HIV-1	B	Homo sapiens	serum sample	recent by 23-136days	Canada: Quebec	2015-07-20
247	Env_annot.sqn RITA2015QC079	KY946711	Ma	39	MSM	HIV-1	CRF 02 AG	Homo sapiens	serum sample	recent by 23-136days	Canada: Quebec	2015-08-06
248	Env_annot.sqn RITA2015QC081	KY946712	Ma	21	Not reported	HIV-1	B	Homo sapiens	serum sample	recent by 23-136days	Canada: Quebec	2015-08-12
249	Env_annot.sqn RITA2015QC083	KY946713	Ma	25	MSM	HIV-1	B	Homo sapiens	serum sample	recent by 23-136days	Canada: Quebec	2015-08-17
Note: recent HIV-1infected samples by 23-136 days were determined by Multi-assay algorithm and recent by 0-22 day by p24 testing.
